# Supplementary material for: Platelet mitochondrial complex I and IV activities are not reliable stratification biomarkers in Parkinson's disease
Source: J Parkinsons Dis. 2025 Aug 14;15(7):1218–28. doi: 10.1177/1877718X251365253 (PMC13347526; doi:10.1177/1877718X251365253)
Supplement: sj-xlsx-3-pkn-10.1177_1877718X251365253 - Supplemental material for Platelet mitochondrial complex I and IV activities are not reliable stratification biomarkers in Parkinson's disease [file sj-xlsx-3-pkn-10.1177_1877718X251365253.xlsx]

## Sheet: Platelet_MRC_activity_data
Project_ID	status	age*	sex*	MDS_PD_criteria	disease_duration	MDS_UPDRS_III	TD_PIGD_type	hoehn_yahr	MoCA	current_smoking	platelet_measurement_batch	Batch_date	plate_no	CS_SA_replicate_1	CS_SA_replicate_2	CS_SA_replicate_3	CS_SA_mean	CI_SA_replicate_1	CI_SA_replicate_2	CI_SA_replicate_3	CI_SA_mean	CI_CS	CIV_SA_replicate_1	CIV_SA_replicate_2	CIV_SA_replicate_3	CIV_SA_mean	CIV_CS	platelet_and_muscle_CI_available	platelet_and_muscle_CIV_available	muscle_measurement_batch	muscle_CI_SA_mean	muscle_CIV_SA_Mean	muscle_CS_SA_Mean	muscle_CI_CS	muscle_CIV_CS	muscle_CI_CS_log	muscle_CIV_CS_log	muscle_CS_SA_Mean_log	muscle_CI_CS_log_batch_regressed_out_without_smokers	muscle_CIV_CS_log_batch_regressed_out_without_smokers	muscle_CI_CS_below_control_range	pathological_dat
Control-1	control	-	-						28	no	batch1	040424	plate 1_batch1	21.569	27.3612	24.4325	24.4543	2.01535	2.11581	1.92873	2.01996	8.26017	9.08547	8.52384	8.83253	8.81395	36.0426	yes	yes	Batch_1	1.88051	3.85388	13.7281	13.6982	28.0728	1.13666	1.44829	1.13761	1.13666	1.44829
Control-2	control	-	-						27	no	batch1	040424	plate 2_batch1	15.613	16.571		16.092	1.34525	1.08534		1.2153	7.55218	5.25636	5.17704	5.21178	5.21506	32.4078	yes	yes	Batch_1	7.28761	12.0634	43.7632	16.6524	27.5651	1.22148	1.44036	1.64111	1.22148	1.44036
Control-3	control	-	-						27	no	batch1	040424	plate 3_batch1		31.8367	29.1853	30.511	2.53039	2.5961		2.56325	8.40106	15.4009	14.6419	14.6771	14.9066	48.8566	yes	yes	Batch_1	4.19647	9.22893	28.7439	14.5995	32.1075	1.16434	1.50661	1.45855	1.16434	1.50661
Control-4	control	-	-						28	no	batch3	200624	plate 8_batch3	28.6562	24.3681	27.8129	26.9457	1.43584		1.23839	1.33711	4.96226	8.16487	7.72588	8.07884	7.98986	29.6517	yes	yes	Batch_1	3.46826	6.79233	25.546	13.5765	26.5886	1.13279	1.42469	1.40732	1.13279	1.42469
Control-5	control	-	-						26	no	batch2	190624	plate 3_batch2	28.7694	28.16	29.2155	28.715						8.86834	7.8177	8.24805	8.31136	28.9444		yes	Batch_1	5.75412	8.60665	23.5027	24.4828	36.6199	1.38886	1.56372	1.37112	1.38886	1.56372
Control-6	control	-	-						26	no	batch3	200624	plate 5_batch3	22.3027	23.3965	25.0274	23.5755	1.29722	1.44068	1.09069	1.27619	5.41321	6.07496	5.88801	6.06651	6.00983	25.4918	yes	yes	Batch_3	3.99122	6.35728	27.1713	14.6891	23.397	1.167	1.36916	1.43411	1.29996	1.48876
Control-7	control	-	-						25	no	batch2	190624	plate 3_batch2	23.777	22.3739	24.1434	23.4314						6.1062	5.52484	5.82917	5.82007	24.8388			Batch_2
Control-8	control	-	-						27	no	batch3	200624	plate 7_batch3	30.4121	26.021	28.8917	28.4416		1.47599	1.42511	1.45055	5.10011	10.9602	8.60058	8.68684	9.41587	33.106	yes	yes	Batch_2	4.39621	4.49883	17.9689	24.4656	25.0368	1.38856	1.39858	1.25452	1.32085	1.38993
Control-9	control	-	-						25	yes	batch2	190624	plate 2_batch2	29.4871	28.4406	29.77	29.2326						8.22455	7.93167	8.33784	8.16469	27.9301
Control-10	control	-	-						23	no	batch2	190624	plate 3_batch2	27.5165	26.2551	27.0193	26.9303						11.4753	7.83111	8.25928	9.18855	34.1197
Control-11	control	-	-						27	no	batch1	040424	plate 4_batch1	51.6393		56.9237	54.2815	1.67981		1.90227	1.79104	3.29954	15.132	14.1567	14.8726	14.7204	27.1187	yes	yes	Batch_2	8.17856	13.0381	39.5238	20.6928	32.988	1.31582	1.51836	1.59686	1.24811	1.50971
Control-12	control	-	-						28	no	batch3	200624	plate 7_batch3	25.764	21.5849	24.1783	23.8424	1.00624	1.03758	1.21204	1.08529	4.55193	8.1082	7.59111	7.98874	7.89601	33.1175
Control-13	control	-	-						26	no	batch3	200624	plate 8_batch3	25.2754	22.4848	23.2135	23.6579	1.16879	0.995735	1.33638	1.16697	4.93268	6.15736	5.2736	5.82259	5.75119	24.3098
Control-14	control	-	-						28	no	batch2	190624	plate 2_batch2	25.0059	23.3514	23.9661	24.1078						8.05253	7.22006	7.87889	7.71716	32.0111		yes	Batch_2	11.4399	12.6331	31.2772	36.5758	40.3908	1.56319	1.60628	1.49523	1.49549	1.59764
Control-15	control	-	-						22	no	batch1	040424	plate 1_batch1	12.2484	12.5529	12.8961	12.5658						5.80986	5.07205	5.04392	5.30861	42.2465		yes	Batch_3	2.40417	6.68914	27.0614	8.88414	24.7184	0.948616	1.39302	1.43235	1.08158	1.51262
Control-16	control	-	-						24	no	batch1	040424	plate 2_batch1	27.6959	32.4268	31.8646	30.6625	1.65064	1.71976	1.68053	1.68365	5.4909	11.0551	10.9427	11.7265	11.2414	36.6619	yes	yes	Batch_4	2.43387	12.2111	25.9386	9.38321	47.0768	0.972351	1.67281	1.41395	1.20107	1.8138
Control-17	control	-	-						27	no	batch1	040424	plate 3_batch1	22.7191	21.6912	27.8301	24.0801	1.17008	1.14256	1.3103	1.20765	5.01512	8.42806	7.04085	6.92805	7.46565	31.0034	yes	yes	Batch_5	7.0895	15.5669	69.5634	10.1914	22.3779	1.00824	1.34982	1.84238	1.10932	1.55029
Control-18	control	-	-						26	no	batch1	040424	plate 4_batch1	46.2865	51.0291		48.6578	1.68068	2.09323	1.91326	1.89572	3.89603	9.94063	9.68476	11.1299	10.2518	21.0691	yes	yes	Batch_5	18.803	18.3392	105.638	17.7994	17.3604	1.25041	1.23956	2.02382	1.35149	1.44003
Control-19	control	-	-						25	no	batch3	200624	plate 5_batch3	22.331	21.3896	21.7812	21.8339		1.12502	1.22275	1.17388	5.37642		9.29291	8.40697	8.84994	40.533
Control-20	control	-	-						30	no	batch1	040424	plate 1_batch1	27.7209	29.4873	39.9805	32.3962		1.54888	1.33487	1.44188	4.45075	7.40975	6.99761	7.14628	7.18455	22.1771	yes	yes	Batch_4	9.52787	23.6036	96.3755	9.8862	24.4913	0.995029	1.38901	1.98397	1.22375	1.53001
Control-21	control	-	-						24	no	batch1	040424	plate 2_batch1	15.1873	17.9401	22.4028	18.5101		0.737298	0.727548	0.732423	3.95689	7.40656	7.49091	9.20825	8.03524	43.4101	yes	yes	Batch_4	19.0099	29.0399	174.671	10.8833	16.6255	1.03676	1.22078	2.24222	1.26548	1.36177
Control-22	control	-	-						29	no	batch2	190624	plate 4_batch2	27.6002	26.7619	28.4273	27.5964	1.50961	1.2962	1.30456	1.37012	4.96486	7.41387	7.67628	7.9572	7.68245	27.8385	yes	yes	Batch_6	7.63197	16.1343	70.6246	10.8064	22.8452	1.03368	1.3588	1.84896	1.17504	1.3861
Control-23	control	-	-						28	no	batch2	190624	plate 1_batch2	27.1564	22.7915	21.7451	23.8976	1.9935	2.64091	2.56976	2.40139	10.0486	12.2796	15.2799	10.1917	12.5837	52.6566
Control-24	control	-	-						29	no	batch3	200624	plate 7_batch3	28.667	26.4916	30.3106	28.4898	1.20648	1.04647	1.25367	1.16887	4.10278	9.82479	8.58179	7.75376	8.72011	30.6079
Control-25	control	-	-						23	no	batch2	190624	plate 1_batch2	30.3188	28.8842	30.1878	29.7969		1.95098	1.72476	1.83787	6.16799	9.1309	8.60969	9.26475	9.00178	30.2104
Control-26	control	-	-						21	no	batch2	190624	plate 2_batch2	29.8217	32.2647	32.3252	31.4705						11.9613	12.2009	11.8603	12.0075	38.1548
Control-27	control	-	-						20	no	batch3	200624	plate 6_batch3	20.0202	16.8584	18.4477	18.4421						7.84623	7.381	7.42085	7.54936	40.9355
Control-28	control	-	-						24	no	batch3	200624	plate 5_batch3	21.2164	15.4459	16.0507	17.571		0.27961	0.305415	0.292513	1.66475	7.03022	6.44832	6.11639	6.53164	37.1729
Control-29	control	-	-						25	no	batch2	190624	plate 4_batch2	33.7821	30.8789	32.5562	32.4057						16.5678	13.8447	14.6171	15.0099	46.3186
Control-30	control	-	-						26	no	batch2	190624	plate 4_batch2	33.4513	31.3703	33.4465	32.756						14.881	11.9778	12.744	13.2009	40.3008
Control-31	control	-	-						25	no	batch3	200624	plate 6_batch3	28.3386	27.6872	29.8792	28.635	0.999874		1.01603	1.00795	3.52001	12.8052	11.2596	11.1744	11.7464	41.0212
PD-1	PD	-	-	established	58	22	indeterminate	2	24	no	batch1	040424	plate 3_batch1	60.1589	52.9094	70.6017	61.2233	5.06419	5.71288	6.31211	5.69639	9.30428	27.2613	27.0046	26.8925	27.0528	44.1871	yes	yes	Batch_1	3.52293	6.40428	27.812	12.6669	23.027	1.10267	1.36224	1.44423	1.10267	1.36224		yes
PD-2	PD	-	-	established	50	13	td	2	25	no	batch2	190624	plate 2_batch2	26.6074	26.4961	27.4973	26.8669	1.88905	1.91166	1.65474	1.81848	6.76848	6.49894	6.2627	6.86422	6.54196	24.3495	yes	yes	Batch_1	3.72777	6.88232	23.6518	15.761	29.0985	1.19758	1.46387	1.37386	1.19758	1.46387		yes
PD-3	PD	-	-	established	84	28	pigd	3	27	no	batch1	040424	plate 2_batch1	24.6759	27.441	33.3113	28.476	1.60334	1.34741	1.30491	1.41855	4.98156	9.67867	9.39004	9.87077	9.64649	33.8758	yes	yes	Batch_1	3.03969	6.21631	16.4581	18.4693	37.7705	1.26645	1.57715	1.21638	1.26645	1.57715		yes
PD-4	PD	-	-	established	36	29	td	2	27	yes	batch1	040424	plate 3_batch1		26.5083	27.8351	27.1717	2.76803	2.0048	2.4505	2.40777	8.86133	16.1279	13.8867	15.8416	15.2854	56.2549															yes
PD-5	PD	-	-	established	228	57	pigd	3	19	no	batch2	190624	plate 1_batch2	35.3561	33.2548	33.6287	34.0798						14.6092	12.2946	13.1814	13.3617	39.2071															yes
PD-6	PD	-	-	established	72	31	pigd	2	25	no	batch1	040424	plate 4_batch1	22.0322		27.8008	24.9165	1.52302	1.37287	1.58403	1.49331	5.99325	9.19241	9.34425	9.17748	9.23805	37.076	yes	yes	Batch_1	5.24501	11.7589	46.3864	11.3072	25.35	1.05336	1.40398	1.66639	1.05336	1.40398	yes	yes
PD-7	PD	-	-	established	42	35	td	2	20	no	batch1	040424	plate 1_batch1	18.7996	18.8738		18.8367	1.02543	1.31941	1.26534	1.20339	6.38854	6.24311	5.74327	6.09373	6.0267	31.9944	yes	yes	Batch_3	3.07416	7.51174	36.8525	8.34178	20.3832	0.921259	1.30927	1.56647	1.05422	1.42887	yes	yes
PD-8	PD	-	-	established	54	35	pigd	2	24	no	batch2	190624	plate 3_batch2	29.0224	29.3669	29.5851	29.3248						9.35451	7.51905	7.93634	8.26997	28.2013															yes
PD-9	PD	-	-	established	84	50	pigd	3	23	no	batch1	040424	plate 2_batch1	18.6749	20.9273		19.8011	1.23804	1.26834	0.995405	1.16726	5.89494	6.27369	6.13327	6.41924	6.2754	31.6922	yes	yes	Batch_1	10.9847	22.1157	87.4803	12.5567	25.2808	1.09888	1.40279	1.94191	1.09888	1.40279		yes
PD-10	PD	-	-	established	66	42	td	2	28	no	batch3	200624	plate 7_batch3	25.069	23.8466	26.2311	25.0489	1.12163	1.69129	1.39305	1.40199	5.597	6.24092	5.74834	5.90896	5.96607	23.8177	yes	yes	Batch_1	11.8525	17.9667	62.5261	18.9561	28.7347	1.27775	1.45841	1.79606	1.27775	1.45841		yes
PD-11	PD	-	-	established	84	12	indeterminate	1	22	no	batch3	200624	plate 8_batch3	25.0606	24.5392	26.0449	25.2149	1.43728	1.15261	1.53517	1.37502	5.45321	6.73004	6.01082	6.48603	6.40897	25.4174	yes	yes	Batch_1	3.134	10.868	20.7913	15.0736	52.2717	1.17822	1.71827	1.31788	1.17822	1.71827		yes
PD-12	PD	-	-	probable	60	23	pigd	2	23	no	batch2	190624	plate 2_batch2	24.1494	24.5724	25.0923	24.6047						11.6299	10.0906	9.25102	10.3238	41.9588		yes	Batch_1	4.08428	15.5111	28.4578	14.352	54.5056	1.15691	1.73644	1.4542	1.15691	1.73644		yes
PD-13	PD	-	-	established	132	48	td	2	19	no	batch3	200624	plate 5_batch3	25.4044	24.8049	26.0725	25.4273	1.57013	1.65653	1.60837	1.61168	6.33838	8.51851	8.24608	8.47887	8.41449	33.0924															yes
PD-14	PD	-	-	established	150	24	pigd	2	28	no	batch3	200624	plate 8_batch3	24.9106	22.6527	24.4838	24.0157	1.11068	0.961402	1.45665	1.17625	4.89781	7.28669	5.71364	6.61492	6.53842	27.2256	yes	yes	Batch_1	9.95803	13.5554	38.0735	26.1548	35.6034	1.41755	1.55149	1.58062	1.41755	1.55149		yes
PD-15	PD	-	-	established	84	26	pigd	2	23	yes	batch1	040424	plate 3_batch1					3.09055		3.5035	3.29703		19.8844	19.3049	18.3107	19.1667																yes
PD-16	PD	-	-	established	120	30	td	2	31	no	batch3	200624	plate 5_batch3	28.3838	26.3036	27.9904	27.5593	1.639	1.87045		1.75472	6.36709	9.92599	9.35221	9.76445	9.68088	35.1275	yes	yes	Batch_2	3.09506	6.60336	18.3036	16.9096	36.0768	1.22813	1.55723	1.26254	1.16043	1.54858		yes
PD-17	PD	-	-	established	42	33	td	2	20	no	batch2	190624	plate 1_batch2	25.0465	19.4488	19.626	21.3737						13.2673	11.8483	9.11574	11.4105	53.3854															yes
PD-18	PD	-	-	established	18	25	td	2	24	no	batch1	040424	plate 2_batch1	25.3022	27.7743	22.5218	25.1995						10.952	10.4596	10.5329	10.6482	42.2556		yes	Batch_2	3.58551	9.03193	28.9656	12.3785	31.1816	1.09267	1.4939	1.46188	1.02496	1.48525	yes	yes
PD-19	PD	-	-	established	60	25	pigd	2	28	no	batch3	200624	plate 5_batch3	28.8279	27.2052	28.1139	28.049	1.26817	1.25984	1.09056	1.20619	4.3003	10.6749	8.1661	8.75105	9.19736	32.7903															yes
PD-20	PD	-	-	established	60	47	pigd	2	27	no	batch1	040424	plate 1_batch1	30.2149	32.6775		31.4462	1.50837	1.36307	1.93763	1.60303	5.09768	7.16387	6.48528	6.73715	6.79543	21.6097	yes	yes	Batch_2	6.62855	8.83916	35.3279	18.7629	25.0204	1.2733	1.39829	1.54812	1.2056	1.38965		yes
PD-21	PD	-	-	established	92	16	td	2	24	no	batch3	200624	plate 8_batch3	27.4397	25.0549	27.1169	26.5372	1.63694		1.33523	1.48608	5.60001	7.50224	6.76525	7.29344	7.18698	27.0827															yes
PD-22	PD	-	-	established	96	23	pigd	2	20	no	batch2	190624	plate 3_batch2	26.2858	24.3289	25.3849	25.3332						7.13158	5.91703	6.40708	6.48523	25.5997		yes	Batch_2	3.90534	8.07788	24.3636	16.0294	33.1555	1.20492	1.52056	1.38674	1.13721	1.51191		yes
PD-23	PD	-	-	established	78	29	pigd	2	24	no	batch3	200624	plate 5_batch3	30.1383	28.3019	29.1075	29.1826						9.31476	8.63972	9.25938	9.07129	31.0846															yes
PD-24	PD	-	-	established	120	22	td	1	26	no	batch2	190624	plate 1_batch2	25.7987	23.0835	23.2609	24.0477	1.52963		1.80385	1.66674	6.93098	11.7945	10.4203	10.9522	11.0557	45.974	yes	yes	Batch_3	3.15104	6.25244	23.3328	13.5048	26.7968	1.13049	1.42808	1.36797	1.26345	1.54768		yes
PD-25	PD	-	-	established	72	10	pigd	2	25	no	batch3	200624	plate 8_batch3	28.5555	21.3553	24.5126	24.8078	0.571309	0.456385		0.513847	2.07131	7.40459	6.82368	6.92242	7.05023	28.4194															yes
PD-26	PD	-	-	established	96	22	td	2	26	no	batch2	190624	plate 2_batch2	25.3523	24.6876	25.3167	25.1189	1.3823	1.23771		1.31	5.21522	8.6217	7.77274	8.32655	8.24033	32.8054															yes
PD-27	PD	-	-	established	14	22	pigd	3	20	no	batch3	200624	plate 6_batch3	18.2905	17.2226	18.4489	17.9874	0.749277	0.816072	0.558038	0.707795	3.93496	6.75678	6.64936	6.49998	6.63538	36.8891	yes	yes	Batch_2	5.11788	9.44216	31.3548	16.3225	30.1139	1.21279	1.47877	1.4963	1.14508	1.47012		yes
PD-28	PD	-	-	established	60	20	td	1	27	no	batch3	200624	plate 7_batch3	26.5507	22.326	24.225	24.3672						8.70435	7.88939	8.37486	8.32287	34.156															yes
PD-29	PD	-	-	established	200	23	pigd	2	27	no	batch3	200624	plate 7_batch3	29.1558	22.4433	27.4599	26.353	0.785512	0.967702	0.592437	0.781884	2.96696	9.10099	8.24896	7.96872	8.43956	32.025															yes
PD-30	PD	-	-	established	72	22	td	2	20	no	batch3	200624	plate 6_batch3	22.9951	22.9236	24.2753	23.398	0.992559	0.955555	0.842723	0.930279	3.97589	6.22201	5.7598	6.17264	6.05148	25.8633	yes	yes	Batch_2	5.44735	11.4752	30.5246	17.8458	37.5934	1.25154	1.57511	1.48465	1.18383	1.56647		yes
PD-31	PD	-	-	established	96	11	pigd	2	29	no	batch3	200624	plate 7_batch3	29.5877	26.7871	28.24	28.2049	1.26985	1.04682	0.891095	1.06926	3.79102	8.7894	7.86126	7.62308	8.09125	28.6873															yes
PD-32	PD	-	-	established	40	10	td	1	26	yes	batch3	200624	plate 6_batch3	23.0157	22.6667	22.4349	22.7058	0.844364		0.807767	0.826065	3.63813	8.00325	6.58751	7.03751	7.20943	31.7515															yes
PD-33	PD	-	-	established	42	17	indeterminate	2	23	no	batch2	190624	plate 1_batch2	27.6644	26.9302	30.4673	28.3539						18.5907	14.1655	11.4718	14.7427	51.9952															yes
PD-34	PD	-	-	established	72	15	pigd	1	22	no	batch3	200624	plate 6_batch3	23.9486	20.9579	21.1001	22.0022	0.969863		0.915107	0.942485	4.28359	9.04249	8.58623	8.5168	8.71517	39.6105															yes
PD-35	PD	-	-	established	72	16	pigd	2	21	no	batch1	040424	plate 4_batch1	19.7726	14.2929	18.2791	17.4482	1.08412	1.12709	0.986149	1.06579	6.10828	10.168	9.45304	9.58129	9.73412	55.7886	yes	yes	Batch_2	3.67354	8.46309	26.0134	14.1217	32.5336	1.14989	1.51233	1.4152	1.08218	1.50369		yes
PD-36	PD	-	-	established	37	30	td	2	27	no	batch2	190624	plate 2_batch2	30.1158	29.5755	28.2366	29.3093	2.21953	1.91218		2.06585	7.04846	12.4534	11.3335	12.0022	11.9297	40.7028															yes
PD-37	PD	-	-	established	68	26	pigd	2	27	no	batch1	040424	plate 3_batch1	36.6628		40.3383	38.5005	2.3664	1.81023	1.97033	2.04899	5.32197	12.7461	12.2185	11.1063	12.0236	31.2297	yes	yes	Batch_3	2.22711	6.9892	30.3047	7.34905	23.0631	0.866231	1.36292	1.48151	0.999196	1.48252	yes	yes
PD-38	PD	-	-	established	90	22	pigd	3	26	no	batch2	190624	plate 4_batch2	30.7892	31.2193	34.0137	32.0074	1.9846	1.4245	1.76624	1.72511	5.38974	9.97417	9.68279	10.0808	9.91257	30.9697															yes
PD-39	PD	-	-	established	35	17	td	2	30	no	batch1	040424	plate 4_batch1										7.27008	7.86519	7.83198	7.65575				Batch_3	0.303364	2.01194	5.17718	5.85963	38.8617	0.76787	1.58952	0.714093	0.900835	1.70912	yes	yes
PD-40	PD	-	-	established	39	45	pigd	2	22	no	batch2	190624	plate 1_batch2	26.5053	23.859	25.1838	25.1827		1.22319	1.14482	1.18401	4.70166	9.64901	8.86796	9.1602	9.22572	36.6352															yes
PD-41	PD	-	-	established	60	21	pigd	2	25	no	batch2	190624	plate 3_batch2	31.1221	31.5181	31.5419	31.394						10.8927	9.3015	9.79273	9.99563	31.8393															yes
PD-42	PD	-	-	established	47	39	td	2	26	no	batch3	200624	plate 6_batch3	25.2216	24.2348	26.882	25.4461	0.526043	0.782329	0.775155	0.694509	2.72933	9.77383	7.96108	8.74068	8.8252	34.6819	yes	yes	Batch_3	2.36337	4.79876	21.8174	10.8325	21.9951	1.03473	1.34232	1.3388	1.16769	1.46192		yes
PD-43	PD	-	-	established	84	30	td	2	26	no	batch3	200624	plate 8_batch3	21.3906	15.4307	18.8267	18.5493						5.32168	4.52962	5.08972	4.98034	26.8492		yes	Batch_3	9.58353	12.9406	54.2302	17.6719	23.8624	1.24728	1.37771	1.73424	1.38025	1.49731		yes
PD-44	PD	-	-	probable	96	36	pigd	2	24	no	batch1	040424	plate 1_batch1	25.2968	27.4392		26.368	1.57962	1.4062	1.73152	1.57244	5.96346	6.9023	6.15881	6.98487	6.68199	25.3413	yes	yes	Batch_3	4.42881	6.41426	30.8926	14.3362	20.7631	1.15643	1.31729	1.48985	1.2894	1.43689		yes
PD-45	PD	-	-	established	60	26	td	2	30	no	batch1	040424	plate 2_batch1					0.878618	0.715302	0.796615	0.796845		6.2446	6.33515	8.06868	6.88281				Batch_4	6.92348	16.4272	72.0525	9.60894	22.7989	0.982675	1.35791	1.85765	1.21139	1.49891		yes
PD-46	PD	-	-	established	108	30	td	2	29	no	batch2	190624	plate 4_batch2	32.4253	31.3655	33.0915	32.2941	1.6604	1.6141	1.66455	1.64635	5.098	8.49949	7.76682	8.18288	8.14973	25.236															yes
PD-47	PD	-	-	established	62	29	indeterminate	2	23	no	batch1	040424	plate 3_batch1	34.161	33.2462	33.7275	33.7116	2.61104	2.74673	2.70872	2.68883	7.97599	12.2975	11.4493	11.6369	11.7946	34.9867	yes	yes	Batch_6	4.06684	12.1443	34.676	11.7281	35.0223	1.06923	1.54434	1.54003	1.21059	1.57165		yes
PD-48	PD	-	-	established	40	29	pigd	2	23	no	batch1	040424	plate 4_batch1					1.92101	2.12597	1.9888	2.01193		17.1992	16.5431	18.46	17.4008				Batch_6	5.90994	19.4914	42.6268	13.8644	45.7256	1.1419	1.66016	1.62968	1.28326	1.68746		yes
PD-49	PD	-	-	established	132	19	pigd	2	26	no	batch1	040424	plate 1_batch1	19.4608	23.328		21.3944	0.93784	0.834817	0.870947	0.881202	4.11884	6.07464	4.82278	4.91074	5.26939	24.6298	yes	yes	Batch_5	1.15502	8.96952	18.4808	6.24987	48.5343	0.795871	1.68605	1.26672	0.896955	1.88651	yes	yes
PD-50	PD	-	-	established	46	17	pigd	1	18	no	batch2	190624	plate 2_batch2	30.4854	32.4085	31.1366	31.3435		1.77757	2.12406	1.95081	6.22398	10.85	10.3345	10.6387	10.6077	33.8435	yes	yes	Batch_5	8.46458	10.905	69.8307	12.1216	15.6163	1.08356	1.19358	1.84405	1.18464	1.39404		yes
PD-51	PD	-	-	established	60	18	td	2	27	no	batch1	040424	plate 2_batch1	24.3961	29.3162	36.8157	30.176	1.46258	1.15795	1.16247	1.261	4.17881	10.6486	10.6999	11.9836	11.1107	36.8196	yes	yes	Batch_4	8.24215	19.4104	83.7202	9.84487	23.1848	0.99321	1.3652	1.92283	1.22193	1.5062		yes
PD-52	PD	-	-	established	138	32	pigd	3	26	no	batch2	190624	plate 4_batch2	30.9509	29.5772	31.2512	30.5931	1.52886	1.63188	1.51021	1.55698	5.08933	10.3306	9.30405	9.53394	9.72286	31.7812	yes	yes	Batch_4	17.67	45.5043	243.59	7.25398	18.6807	0.860576	1.27139	2.38666	1.08929	1.41239		yes
PD-53	PD	-	-	established	204	39	pigd	2	23	no	batch2	190624	plate 3_batch2	23.0392	24.1545	24.6616	23.9517						5.43944	4.78716	5.10638	5.11099	21.3387		yes	Batch_6	3.27208	10.7325	31.4435	10.4062	34.1327	1.01729	1.53317	1.49753	1.15865	1.56048		yes
PD-54	PD	-	-	established	120	23	td	2	29	no	batch3	200624	plate 7_batch3	23.9896	22.2305	23.0799	23.1	1.03896	0.874718	1.01428	0.975984	4.22504	6.79784	6.48065	6.13441	6.47096	28.0128	yes	yes	Batch_6	7.51975	21.169	65.6086	11.4615	32.2656	1.05924	1.50874	1.81696	1.2006	1.53604		yes
PD-55	PD	-	-	established	41	34	indeterminate	2	22	no	batch2	190624	plate 4_batch2	26.038	25.0532	26.6412	25.9108	1.75232	1.3114	1.67058	1.5781	6.09051	9.21556	7.59082	8.54342	8.44994	32.6117	yes	yes	Batch_5	2.87385	5.78029	22.4724	12.7883	25.7217	1.10681	1.4103	1.35165	1.2079	1.61077		yes
PD-56	PD	-	-	established	36	53	pigd	3	19	no	batch3	200624	plate 8_batch3	20.7986	20.3911	21.928	21.0392						6.46967	6.08184	6.4227	6.32473	30.0616		yes	Batch_5	1.59796	3.15756	13.8057	11.5747	22.8715	1.06351	1.35929	1.14006	1.16459	1.55976		yes
PD-57	PD	-	-	established	72	38	td	2	25	no	batch2	190624	plate 1_batch2	29.6194	27.4306	29.0916	28.7139		2.046	2.24786	2.14693	7.47697	8.7593	8.38692	8.76567	8.63729	30.0806	yes	yes	Batch_4	5.06287	11.3132	58.4277	8.66519	19.3628	0.937778	1.28697	1.76662	1.16649	1.42796		yes
PD-58	PD	-	-	established	252	54	pigd	4	25	no	batch2	190624	plate 3_batch2	22.865	21.7802	18.186	20.9437						8.38677	6.1966	6.33917	6.97418	33.2996		yes	Batch_4	6.99049	13.5832	61.9601	11.2822	21.9225	1.0524	1.34089	1.79211	1.28111	1.48189		yes
PD-59	PD	-	-	established	144	33	pigd	2	27	yes	batch1	040424	plate 1_batch1	24.7456	30.4809		27.6133	1.33527		1.64266	1.48896	5.39221	7.20289	6.27693	5.82843	6.43608	23.3079															yes
PD-60	PD	-	-	established	32	17	td	2	27	no	batch1	040424	plate 4_batch1	50.4561		42.9291	46.6926	2.08016	1.7064		1.89328	4.05478	21.4775	18.7739	24.4502	21.5672	46.1897	yes	yes	Batch_6	15.1154	49.297	99.1088	15.2513	49.7403	1.18331	1.69671	1.99611	1.32467	1.72401		yes
PD-61	PD	-	-	established	76	35	indeterminate	2	26	no	batch3	200624	plate 6_batch3	25.2316	23.8223	25.5392	24.8644	0.884672		1.13025	1.00746	4.05182	7.42515	5.92056	6.28922	6.54498	26.3227	yes	yes	Batch_6	9.08426	22.5474	67.1234	13.5337	33.591	1.13142	1.52622	1.82687	1.27277	1.55353		yes
		*Removed due to data privacy laws.	*Removed due to data privacy laws.

## Sheet: Platelet_MRC_activity_raw_data
Project_ID	Platelet_measurement_batch	Batch_date	Plate_no	Prot_conc _mg_ml	CS_Sample_vol_1_ml	Rate_1	CS_activity_1	CS_Sample_vol_2_ml	Rate_2	CS_activity_2	CS_Sample_vol_3_ml	Rate_3	CS_activity_3	CS_activity_Average_triplicates	CS_activity_Stdev_triplicates	CS_activity_CV_triplicates	CS_activity_Average_duplicates	CS_activity_Duplicate_diff_%_of_average	Average_CS_activity_after_QC	CI_Sample_vol 1_ml	Rate_1_CoQ1	Rate_1_Rotenone	CI_activity_1	CI_Sample_vol_2_ml	Rate_2_CoQ1	Rate_2_Rotenone	CI_activity_2	CI_Sample_vol_3_ml	Rate_3_CoQ1	Rate_3_Rotenone	CI_activity_3	CI_activity_Average_triplicates	CI_activity_Stdev_triplicates	CI_activity_CV_triplicates	CI_activity_Average_duplicates	CI_activity_Duplicate_diff_%_of_average	Average_CI_activity_after_QC	Average_CS_activity_after_QC	CI_activity_with_CS_normalization_after_QC_%	CIV_Sample_vol_1_ml	Rate_1 Baseline	Rate_1_sample	CIV_activity_1	Sample_vol 2_ml	Rate_2_Baseline	Rate_2_sample	CIV_activity_2	Sample_vol_3_ml	Rate_3_Baseline
Control-1	batch1	040424	plate 1_batch1	1.33263	0.01	0.019833	21.569	0.01	0.025159	27.3612	0.01	0.022466	24.4325	24.4543	2.89616	11.8432			24.4543	0.056	-0.007883	-0.0032206	2.01535	0.056	-0.0085399	-0.0036451	2.11581	0.056	-0.0083506	-0.0038886	1.92873	2.01996	0.0936255	4.63501			2.01996	24.4543	8.26017	0.014	-0.00048773	-0.016167	9.08547	0.014	-0.00046596	-0.015176	8.52384	0.014	-0.00055324
Control-2	batch1	040424	plate 2_batch1	1.20877	0.01	0.013022	15.613	0.01	0.013821	16.571	0.01	0.025199	30.2129	20.7989	8.16675	39.2652	16.092	5.95313	16.092	0.056	-0.0052153	-0.0023924	1.34525	0.056	-0.0047804	-0.0025029	1.08534	0.056	-0.0047104	-0.0070101	-1.09592	0.444891	1.34069	301.354	1.2153	21.3866	1.2153	16.092	7.55218	0.014	-0.00090514	-0.0091332	5.25636	0.014	-0.0002584	-0.0083623	5.17704	0.014	-0.00057083
Control-3	batch1	040424	plate 3_batch1	0.570667	0.01	0.021386	54.3123	0.01	0.012536	31.8367	0.01	0.011492	29.1853	38.4447	13.8055	35.9099	30.511	8.68986	30.511	0.056	-0.007267	-0.0047602	2.53039	0.056	-0.0075261	-0.0049542	2.5961	0.056	-0.0078743	-0.0039639	3.9472	3.02456	0.7997	26.4402	2.56325	2.17263	2.56325	30.511	8.40106	0.014	-0.00030654	-0.011688	15.4009	0.014	-0.00036445	-0.011185	14.6419	0.014	-0.00040846
Control-4	batch3	200624	plate 8_batch3	1.19609	0.01	0.02365	28.6562	0.01	0.020111	24.3681	0.01	0.022954	27.8129	26.9457	2.27178	8.43095			26.9457	0.056	-0.0069194	-0.003938	1.43584	0.056	-0.0054181	-0.0051297	0.138893	0.056	-0.0065999	-0.0040285	1.23839	0.937707	0.698803	74.5225	1.33711	14.7673	1.33711	26.9457	4.96226	0.014	-0.00041213	-0.013059	8.16487	0.014	-0.0001651	-0.012132	7.72588	0.014	-0.0002354
Control-5	batch2	190624	plate 3_batch2	1.59822	0.01	0.031726	28.7694	0.01	0.031054	28.16	0.01	0.032218	29.2155	28.715	0.529861	1.84524			28.715	0.056	-0.00022228	-0.009191	-3.23255	0.056	-0.006713	-0.0047131	0.720813	0.056	NA	NA	NA				-1.25587	-314.791	DISCARDED	28.715		0.014	0.00078974	-0.017565	8.86834	0.014	0.00054623	-0.015634	7.8177	0.014	0.00077192
Control-6	batch3	200624	plate 5_batch3	2.9548	0.01	0.045471	22.3027	0.01	0.047701	23.3965	0.01	0.051026	25.0274	23.5755	1.37111	5.81581			23.5755	0.056	-0.014858	-0.0082039	1.29722	0.056	-0.014001	-0.006611	1.44068	0.056	-0.014166	-0.0085713	1.09069	1.27619	0.175941	13.7864			1.27619	23.5755	5.41321	0.014	-3.4398e-05	-0.02328	6.07496	0.014	-6.7781e-06	-0.022537	5.88801	0.014	5.1279e-05
Control-7	batch2	190624	plate 3_batch2	1.8665	0.01	0.030622	23.777	0.01	0.028815	22.3739	0.01	0.031094	24.1434	23.4314	0.934015	3.98616			23.4314	0.056	-0.016536	-0.0036525	3.97609	0.056	-0.0093856	-0.0040553	1.64503	0.056	NA	NA	NA				2.81056	82.9393	DISCARDED	23.4314		0.014	0.00043142	-0.014328	6.1062	0.014	0.0006612	-0.012693	5.52484	0.014	0.00047381
Control-8	batch3	200624	plate 7_batch3	0.971344	0.01	0.020383	30.4121	0.01	0.01744	26.021	0.01	0.019364	28.8917	28.4416	2.22986	7.84013			28.4416	0.056	-0.0040113	-0.0027157	0.768331	0.056	-0.0051451	-0.0026562	1.47599	0.056	-0.0050635	-0.0026604	1.42511	1.22315	0.394702	32.2694	1.45055	3.50777	1.45055	28.4416	5.10011	0.014	-0.00050528	-0.014292	10.9602	0.014	0.00025558	-0.010563	8.60058	0.014	-0.00018391
Control-9	batch2	190624	plate 2_batch2	2.16189	0.01	0.043986	29.4871	0.01	0.042425	28.4406	0.01	0.044408	29.77	29.2326	0.700271	2.39552			29.2326	0.056	-0.030751	-0.017085	3.64132	0.056	-0.012311	-0.0085769	0.994954	0.056	NA	NA	NA				2.31813	114.159	DISCARDED	29.2326		0.014	2.4823e-05	-0.023001	8.22455	0.014	0.00014788	-0.022058	7.93167	0.014	-0.00014401
Control-10	batch2	190624	plate 3_batch2	1.29135	0.01	0.024518	27.5165	0.01	0.023394	26.2551	0.01	0.024075	27.0193	26.9303	0.635428	2.35953			26.9303	0.056	-0.0076605	-0.0088044	-0.510265	0.056	-0.0068108	-0.0035907	1.43641	0.056	NA	NA	NA				0.463071	420.383	DISCARDED	26.9303		0.014	0.000522	-0.018668	11.4753	0.014	0.0005309	-0.012565	7.83111	0.014	0.00037792
Control-11	batch1	040424	plate 4_batch1	0.704833	0.01	0.025114	51.6393	0.01	0.045824	94.2231	0.01	0.027684	56.9237	67.5954	23.2112	34.3384	54.2815	9.73522	54.2815	0.056	-0.0063776	-0.0043222	1.67981	0.056	-0.0067433	-0.0062308	0.418849	0.056	-0.0071129	-0.0047853	1.90227	1.33364	0.800005	59.9864	1.79104	12.4207	1.79104	54.2815	3.29954	0.014	-0.00050116	-0.014313	15.132	0.014	-0.00053631	-0.013458	14.1567	0.014	-0.00018489
Control-12	batch3	200624	plate 7_batch3	0.965114	0.01	0.017157	25.764	0.01	0.014374	21.5849	0.01	0.016101	24.1783	23.8424	2.10971	8.84857			23.8424	0.056	-0.0041486	-0.0024627	1.00624	0.056	-0.0041365	-0.0023981	1.03758	0.056	-0.0043173	-0.0022866	1.21204	1.08529	0.110884	10.217			1.08529	23.8424	4.55193	0.014	-0.00016119	-0.010295	8.1082	0.014	0.00010354	-0.009384	7.59111	0.014	-2.497e-06
Control-13	batch3	200624	plate 8_batch3	2.47987	0.01	0.043249	25.2754	0.01	0.038474	22.4848	0.01	0.039721	23.2135	23.6579	1.44738	6.11798			23.6579	0.056	-0.012083	-0.0070513	1.16879	0.056	-0.010005	-0.0057183	0.995735	0.056	-0.01211	-0.0063568	1.33638	1.16697	0.17033	14.596			1.16697	23.6579	4.93268	0.014	-0.00031602	-0.02009	6.15736	0.014	9.483e-05	-0.016841	5.2736	0.014	-4.1167e-06
Control-14	batch2	190624	plate 2_batch2	1.69055	0.01	0.029169	25.0059	0.01	0.027239	23.3514	0.01	0.027956	23.9661	24.1078	0.83633	3.46913			24.1078	0.056	-0.0072097	-0.0023002	1.67285	0.056	-0.010026	-0.0030145	2.38909	0.056	NA	NA	NA				2.03097	35.2655	DISCARDED	24.1078		0.014	0.00019116	-0.017438	8.05253	0.014	4.5652e-05	-0.015761	7.22006	0.014	4.2996e-05
Control-15	batch1	040424	plate 1_batch1	0.840072	0.01	0.0070998	12.2484	0.01	0.0072763	12.5529	0.01	0.0074752	12.8961	12.5658	0.324008	2.57849			12.5658	0.056	-0.0033416	-0.00065457	1.8425	0.056	-0.0027516	-0.0032704	-0.355741	0.056	-0.0029529	-0.0017907	0.79692	0.761225	1.09955	144.445	1.31971	79.2278	DISCARDED	12.5658		0.014	1.6806e-05	-0.0063037	5.80986	0.014	-5.9457e-05	-0.0055773	5.07205	0.014	-0.00053125
Control-16	batch1	040424	plate 2_batch1	1.12919	0.01	0.021579	27.6959	0.01	0.025265	32.4268	0.01	0.024827	31.8646	30.6625	2.58441	8.42859			30.6625	0.056	-0.0087338	-0.0054981	1.65064	0.056	-0.00876	-0.0053888	1.71976	0.056	-0.0090466	-0.0057523	1.68053	1.68365	0.0346665	2.05901			1.68365	30.6625	5.4909	0.014	-0.00083621	-0.017002	11.0551	0.014	-0.00018449	-0.016186	10.9427	0.014	-1.3165e-06
Control-17	batch1	040424	plate 3_batch1	0.510667	0.01	0.0080053	22.7191	0.01	0.0076431	21.6912	0.01	0.0098062	27.8301	24.0801	3.28797	13.6543			24.0801	0.056	-0.0024664	-0.0014291	1.17008	0.056	-0.0026358	-0.0016229	1.14256	0.056	-0.0028489	-0.0016873	1.3103	1.20765	0.0899554	7.44882			1.20765	24.0801	5.01512	0.014	-0.00035041	-0.005924	8.42806	0.014	-0.00034409	-0.0050003	7.04085	0.014	-0.00020919
Control-18	batch1	040424	plate 4_batch1	0.567167	0.01	0.018114	46.2865	0.01	0.01997	51.0291	0.01	0.011757	30.0425	42.4527	11.006	25.9254	48.6578	9.74688	48.6578	0.056	-0.0037968	-0.002142	1.68068	0.056	-0.0044921	-0.0024311	2.09323	0.056	-0.0047331	-0.0028493	1.91326	1.89572	0.206835	10.9106			1.89572	48.6578	3.89603	0.014	-0.0010879	-0.0083891	9.94063	0.014	-0.00033093	-0.0074442	9.68476	0.014	-0.00015122
Control-19	batch3	200624	plate 5_batch3	1.4287	0.01	0.022014	22.331	0.01	0.021086	21.3896	0.01	0.021472	21.7812	21.8339	0.472893	2.16586			21.8339	0.056	-0.003512	-0.002081	0.576963	0.056	-0.0053298	-0.0025395	1.12502	0.056	-0.0053181	-0.0022854	1.22275	0.97491	0.34808	35.7038	1.17388	8.32561	1.17388	21.8339	5.37642	0.014	-5.7945e-05	-0.025898	13.9663	0.014	-6.5278e-06	-0.0172	9.29291	0.014	-0.00037568
Control-20	batch1	040424	plate 1_batch1	0.936979	0.01	0.017922	27.7209	0.01	0.019064	29.4873	0.01	0.025848	39.9805	32.3962	6.62727	20.4569			32.3962	0.056	NA	NA	NA	0.056	-0.0056521	-0.0031327	1.54888	0.056	-0.0060335	-0.0038622	1.33487				1.44188	14.8421	1.44188	32.3962	4.45075	0.014	-0.0005805	-0.0095714	7.40975	0.014	-0.00031369	-0.0088045	6.99761	0.014	-0.00071589
Control-21	batch1	040424	plate 2_batch1	0.862534	0.01	0.0090387	15.1873	0.01	0.010677	17.9401	0.01	0.013333	22.4028	18.5101	3.64137	19.6724			18.5101	0.056	-0.0040668	-0.0021185	1.30116	0.056	-0.0030913	-0.0019873	0.737298	0.056	-0.0032311	-0.0021417	0.727548	0.922001	0.328395	35.6177	0.732423	1.33127	0.732423	18.5101	3.95689	0.014	-0.00087201	-0.009145	7.40656	0.014	-0.00052699	-0.0088942	7.49091	0.014	-0.00058556
Control-22	batch2	190624	plate 4_batch2	1.81872	0.01	0.034636	27.6002	0.01	0.033584	26.7619	0.01	0.035674	28.4273	27.5964	0.832729	3.01752			27.5964	0.056	-0.010064	-0.0052977	1.50961	0.056	-0.0095863	-0.0054938	1.2962	0.056	-0.0096736	-0.0055547	1.30456	1.37012	0.120871	8.82189			1.37012	27.5964	4.96486	0.014	-1.3483e-05	-0.017475	7.41387	0.014	0.00023154	-0.017848	7.67628	0.014	7.0174e-05
Control-23	batch2	190624	plate 1_batch2	0.929346	0.01	0.017414	27.1564	0.01	0.014615	22.7915	0.01	0.013944	21.7451	23.8976	2.87025	12.0106			23.8976	0.056	-0.0018853	0.0013309	1.9935	0.056	-0.0064193	-0.0021586	2.64091	0.056	-0.0078026	-0.0036567	2.56976	2.40139	0.35503	14.7844			2.40139	23.8976	10.0486	0.014	-5.2512e-05	-0.014831	12.2796	0.014	0.00014237	-0.018247	15.2799	0.014	0.00025269
Control-24	batch3	200624	plate 7_batch3	2.05195	0.01	0.040588	28.667	0.01	0.037508	26.4916	0.01	0.042915	30.3106	28.4898	1.91563	6.72391			28.4898	0.056	-0.0099276	-0.0056299	1.20648	0.056	-0.010763	-0.0070353	1.04647	0.056	-0.010767	-0.0063012	1.25367	1.16887	0.108601	9.2911			1.16887	28.4898	4.10278	0.014	-3.689e-05	-0.026144	9.82479	0.014	0.00021712	-0.022587	8.58179	0.014	-0.00043518
Control-25	batch2	190624	plate 1_batch2	3.05402	0.01	0.06389	30.3188	0.01	0.060867	28.8842	0.01	0.063614	30.1878	29.7969	0.793139	2.66181			29.7969	0.056	NA	NA	NA	0.056	-0.019669	-0.0093253	1.95098	0.056	-0.017336	-0.0081917	1.72476	1.83787	0.159966	8.70386	1.83787	12.3091	1.83787	29.7969	6.16799	0.014	0.00041535	-0.035697	9.1309	0.014	-6.1028e-05	-0.034112	8.60969	0.014	-0.00019227
Control-26	batch2	190624	plate 2_batch2	1.43743	0.01	0.029578	29.8217	0.01	0.032001	32.2647	0.01	0.032061	32.3252	31.4705	1.42823	4.53831			31.4705	0.056	-0.0046052	-0.0070468	-0.978448	0.056	-0.0094823	-0.0061425	1.33839	0.056	NA	NA	NA				0.179973	1287.33	DISCARDED	31.4705		0.014	0.00028268	-0.021983	11.9613	0.014	0.00022573	-0.022486	12.2009	0.014	5.7541e-05
Control-27	batch3	200624	plate 6_batch3	1.03316	0.01	0.014272	20.0202	0.01	0.012018	16.8584	0.01	0.013151	18.4477	18.4421	1.58092	8.57234			18.4421	0.056	-0.0030917	-0.0016638	0.796123	0.056	-0.0033415	-0.0031685	0.0964558	0.056	-0.0034071	-0.0031146	0.163083	0.351887	0.386159	109.739	0.129769	51.3426	DISCARDED	18.4421		0.014	-0.00026719	-0.010765	7.84623	0.014	-0.00035564	-0.010231	7.381	0.014	-0.00063933
Control-28	batch3	200624	plate 5_batch3	1.69653	0.01	0.024836	21.2164	0.01	0.018081	15.4459	0.01	0.018789	16.0507	17.571	3.17147	18.0495			17.571	0.056	-0.0065252	-0.0037236	0.951252	0.056	-0.0029904	-0.0021669	0.27961	0.056	-0.0026388	-0.0017393	0.305415	0.512093	0.380542	74.3112	0.292513	8.82182	0.292513	17.571	1.66475	0.014	-0.00015559	-0.015601	7.03022	0.014	0.00043298	-0.013734	6.44832	0.014	7.3002e-07
Control-29	batch2	190624	plate 4_batch2	1.45167	0.01	0.033838	33.7821	0.01	0.03093	30.8789	0.01	0.03261	32.5562	32.4057	1.45743	4.49745			32.4057	0.056	-0.0071912	-0.0033473	1.52529	0.056	-0.006922	-0.0043935	1.00333	0.056	-0.0077028	-0.0012053	2.57827	1.7023	0.802249	47.1274	1.26431	41.2843	DISCARDED	32.4057		0.014	-0.00011895	-0.031265	16.5678	0.014	-0.00036708	-0.026394	13.8447	0.014	0.00030097
Control-30	batch2	190624	plate 4_batch2	1.19993	0.01	0.027696	33.4513	0.01	0.025973	31.3703	0.01	0.027692	33.4465	32.756	1.2001	3.66375			32.756	0.056	-0.0054185	-0.0044102	0.484045	0.056	-0.0029711	-0.0043088	-0.642176	0.056	-0.0075059	-0.0046987	1.34762	0.396498	0.997785	251.65	0.915835	94.2943	DISCARDED	32.756		0.014	1.1676e-05	-0.023112	14.881	0.014	8.1352e-05	-0.018531	11.9778	0.014	0.000101
Control-31	batch3	200624	plate 6_batch3	1.20136	0.01	0.023491	28.3386	0.01	0.022951	27.6872	0.01	0.024768	29.8792	28.635	1.12563	3.93096			28.635	0.056	-0.0062336	-0.0041483	0.999874	0.056	NA	NA	NA	0.056	-0.0070714	-0.0049524	1.01603	1.00795			1.00795	1.60312	1.00795	28.635	3.52001	0.014	0.00016587	-0.019756	12.8052	0.014	-0.00038278	-0.0179	11.2596	0.014	-0.00056124
PD-1	batch1	040424	plate 3_batch1	0.467	0.01	0.019385	60.1589	0.01	0.017049	52.9094	0.01	0.02275	70.6017	61.2233	8.89407	14.5272			61.2233	0.056	-0.0074419	-0.0033363	5.06419	0.056	-0.008488	-0.0038565	5.71288	0.056	-0.0090868	-0.0039695	6.31211	5.69639	0.624121	10.9564			5.69639	61.2233	9.30428	0.014	-0.00047735	-0.016964	27.2613	0.014	-0.00042054	-0.016752	27.0046	0.014	-0.00065433
PD-2	batch2	190624	plate 2_batch2	2.21334	0.01	0.040635	26.6074	0.01	0.040465	26.4961	0.01	0.041994	27.4973	26.8669	0.548725	2.04238			26.8669	0.056	-0.011826	-0.0045676	1.88905	0.056	-0.014035	-0.0066897	1.91166	0.056	-0.011408	-0.0050499	1.65474	1.81848	0.142257	7.82286			1.81848	26.8669	6.76848	0.014	-0.00014523	-0.018773	6.49894	0.014	-0.00039636	-0.018347	6.2627	0.014	-0.00023525
PD-3	batch1	040424	plate 2_batch1	0.856437	0.01	0.014582	24.6759	0.01	0.016216	27.441	0.01	0.019685	33.3113	28.476	4.40976	15.4859			28.476	0.056	-0.0050006	-0.0026168	1.60334	0.056	-0.0046758	-0.0026725	1.34741	0.056	-0.004617	-0.0026769	1.30491	1.41855	0.161434	11.3802			1.41855	28.476	4.98156	0.014	-0.00077352	-0.011508	9.67867	0.014	-0.00043864	-0.010853	9.39004	0.014	-0.00060947
PD-4	batch1	040424	plate 3_batch1	0.736167	0.01	0.021167	41.671	0.01	0.013465	26.5083	0.01	0.014139	27.8351	32.0048	8.39743	26.238	27.1717	4.88335	27.1717	0.056	-0.0070796	-0.0035421	2.76803	0.056	-0.0064664	-0.0039043	2.0048	0.056	-0.0070262	-0.0038945	2.4505	2.40777	0.383406	15.9237			2.40777	27.1717	8.86133	0.014	-0.00045971	-0.015835	16.1279	0.014	-0.0016853	-0.014924	13.8867	0.014	-0.00051863
PD-5	batch2	190624	plate 1_batch2	1.27527	0.01	0.031111	35.3561	0.01	0.029262	33.2548	0.01	0.029591	33.6287	34.0798	1.12095	3.28918			34.0798	0.056	-0.010032	-0.0044245	2.5329	0.056	-0.0083335	-0.005683	1.19723	0.056	-0.004878	-0.0041146	0.344827	1.35832	1.1029	81.1957	1.86507	71.6154	DISCARDED	34.0798		0.014	-0.00021635	-0.024343	14.6092	0.014	-0.00013182	-0.020436	12.2946	0.014	-0.00037238
PD-6	batch1	040424	plate 4_batch1	0.778833	0.01	0.01184	22.0322	0.01	0.024301	45.22	0.01	0.01494	27.8008	31.6843	12.0719	38.1004	24.9165	23.1516	24.9165	0.056	-0.0040598	-0.0020006	1.52302	0.056	-0.0042895	-0.0024333	1.37287	0.056	-0.0043715	-0.0022298	1.58403	1.49331	0.10867	7.2771			1.49331	24.9165	5.99325	0.014	-0.00054933	-0.0098207	9.19241	0.014	-0.00044979	-0.0098743	9.34425	0.014	-0.00025319
PD-7	batch1	040424	plate 1_batch1	1.79598	0.01	0.023297	18.7996	0.01	0.023389	18.8738	0.01	0.035635	28.7558	22.1431	5.7269	25.8632	18.8367	0.394122	18.8367	0.056	-0.0076436	-0.0044465	1.02543	0.056	-0.0084496	-0.0043359	1.31941	0.056	-0.0082003	-0.0042552	1.26534	1.20339	0.156477	13.003			1.20339	18.8367	6.38854	0.014	-0.00034579	-0.014866	6.24311	0.014	-5.7318e-05	-0.013415	5.74327	0.014	-0.00024921
PD-8	batch2	190624	plate 3_batch2	1.26194	0.01	0.025271	29.0224	0.01	0.025571	29.3669	0.01	0.025761	29.5851	29.3248	0.283723	0.967518			29.3248	0.056	-0.0091168	-0.0051469	1.81213	0.056	-0.014782	-0.0030516	5.35455	0.056	NA	NA	NA				3.58334	98.858	DISCARDED	29.3248		0.014	0.0002743	-0.015013	9.35451	0.014	0.00051077	-0.011777	7.51905	0.014	0.0005487
PD-9	batch1	040424	plate 2_batch1	1.22834	0.01	0.015828	18.6749	0.01	0.017737	20.9273	0.01	0.025172	29.6996	23.1006	5.82479	25.2149	19.8011	11.3749	19.8011	0.056	-0.0053799	-0.0027399	1.23804	0.056	-0.0051305	-0.0024259	1.26834	0.056	-0.0049823	-0.0028597	0.995405	1.16726	0.149601	12.8164			1.16726	19.8011	5.89494	0.014	-0.00071343	-0.010693	6.27369	0.014	-0.00018531	-0.0099415	6.13327	0.014	-0.00054291
PD-10	batch3	200624	plate 7_batch3	2.35576	0.01	0.040749	25.069	0.01	0.038762	23.8466	0.01	0.042638	26.2311	25.0489	1.19239	4.76027			25.0489	0.056	-0.013089	-0.008502	1.12163	0.056	-0.013818	-0.0069013	1.69129	0.056	-0.012361	-0.006664	1.39305	1.40199	0.284938	20.3238			1.40199	25.0489	5.597	0.014	-0.00046077	-0.0195	6.24092	0.014	-4.8483e-05	-0.017585	5.74834	0.014	-0.00029948
PD-11	batch3	200624	plate 8_batch3	2.33515	0.01	0.040379	25.0606	0.01	0.039539	24.5392	0.01	0.041965	26.0449	25.2149	0.764601	3.03234			25.2149	0.056	-0.01255	-0.0067235	1.43728	0.056	-0.01232	-0.0076475	1.15261	0.056	-0.013389	-0.0071657	1.53517	1.37502	0.198731	14.4529			1.37502	25.2149	5.45321	0.014	-0.00057719	-0.020929	6.73004	0.014	-0.00036612	-0.018543	6.01082	0.014	-0.00035207
PD-12	batch2	190624	plate 2_batch2	0.972988	0.01	0.016213	24.1494	0.01	0.016497	24.5724	0.01	0.016846	25.0923	24.6047	0.472258	1.91938			24.6047	0.056	-0.0085127	-0.00026553	4.88256	0.056	-0.0047883	-0.0021033	1.5896	0.056	NA	NA	NA				3.23608	101.758	DISCARDED	24.6047		0.014	0.00020791	-0.014446	11.6299	0.014	-0.00013366	-0.012848	10.0906	0.014	-0.00014954
PD-13	batch3	200624	plate 5_batch3	3.11329	0.01	0.054573	25.4044	0.01	0.053285	24.8049	0.01	0.056008	26.0725	25.4273	0.634104	2.4938			25.4273	0.056	-0.017884	-0.009398	1.57013	0.056	-0.016839	-0.007886	1.65653	0.056	-0.017711	-0.0090183	1.60837	1.61168	0.0432982	2.68653			1.61168	25.4273	6.33838	0.014	-6.7865e-05	-0.034412	8.51851	0.014	-0.00014025	-0.033386	8.24608	0.014	5.5316e-05
PD-14	batch3	200624	plate 8_batch3	2.69264	0.01	0.046282	24.9106	0.01	0.042087	22.6527	0.01	0.045489	24.4838	24.0157	1.19952	4.99474			24.0157	0.056	-0.012351	-0.0071592	1.11068	0.056	-0.011978	-0.007484	0.961402	0.056	-0.013831	-0.007022	1.45665	1.17625	0.25405	21.5984			1.17625	24.0157	4.89781	0.014	-0.00042053	-0.025829	7.28669	0.014	-0.00023272	-0.020156	5.71364	0.014	-0.00039997
PD-15	batch1	040424	plate 3_batch1	0.617667	0.01	0.026967	63.2746	0.01	0.005849	13.7239	0.01	0.0026208	6.14937	27.716	31.0267	111.945	9.93665	76.2285	DISCARDED	0.056	-0.0094298	-0.0061159	3.09055	0.056	-0.0087525	-0.0065199	2.08213	0.056	-0.0094451	-0.0056884	3.5035	2.89206	0.731182	25.2824	3.29703	12.5251	3.29703			0.014	-0.00036287	-0.016268	19.8844	0.014	-0.00048643	-0.015928	19.3049	0.014	-0.00038669
PD-16	batch3	200624	plate 5_batch3	1.4039	0.01	0.027495	28.3838	0.01	0.02548	26.3036	0.01	0.027114	27.9904	27.5593	1.10506	4.00977			27.5593	0.056	-0.0073944	-0.0033999	1.639	0.056	-0.0078062	-0.0032476	1.87045	0.056	-0.010996	-0.0045155	2.65903	2.05616	0.534776	26.0085	1.75472	13.1905	1.75472	27.5593	6.36709	0.014	3.6887e-05	-0.018009	9.92599	0.014	9.7744e-05	-0.016905	9.35221	0.014	0.00012121
PD-17	batch2	190624	plate 1_batch2	0.891676	0.01	0.01541	25.0465	0.01	0.011966	19.4488	0.01	0.012075	19.626	21.3737	3.18191	14.887			21.3737	0.056	-0.0030344	-0.0023326	0.453374	0.056	-0.0023006	-0.0037638	-0.945251	0.056	-0.0027396	-0.0024203	0.206273	-0.0952012	0.74646	-784.087	0.329823	74.9192	DISCARDED	21.3737		0.014	-0.00030693	-0.015627	13.2673	0.014	-0.00036154	-0.014043	11.8483	0.014	-0.00015587
PD-18	batch1	040424	plate 2_batch1	1.31145	0.01	0.022896	25.3022	0.01	0.025133	27.7743	0.01	0.02038	22.5218	25.1995	2.62777	10.4279			25.1995	0.056	-0.012666	-0.0081522	1.98263	0.056	-0.0090545	-0.0063365	1.19385	0.056	-0.0092363	-0.0082484	0.433922	1.20347	0.774398	64.3473	1.58824	49.664	DISCARDED	25.1995		0.014	-0.00047587	-0.019076	10.952	0.014	-0.00030517	-0.018069	10.4596	0.014	-0.00046663
PD-19	batch3	200624	plate 5_batch3	1.71307	0.01	0.034075	28.8279	0.01	0.032157	27.2052	0.01	0.033231	28.1139	28.049	0.813269	2.89946			28.049	0.056	-0.0096563	-0.0058849	1.26817	0.056	-0.0091805	-0.0054339	1.25984	0.056	-0.0084208	-0.0051776	1.09056	1.20619	0.100224	8.30917			1.20619	28.049	4.3003	0.014	-0.00028656	-0.023968	10.6749	0.014	0.00013184	-0.017984	8.1661	0.014	9.3499e-05
PD-20	batch1	040424	plate 1_batch1	1.06052	0.01	0.02211	30.2149	0.01	0.023912	32.6775	0.01	0.03735	51.0415	37.978	11.3801	29.9651	31.4462	7.83104	31.4462	0.056	-0.0083174	-0.0055404	1.50837	0.056	-0.006767	-0.0042575	1.36307	0.056	-0.0079351	-0.0043678	1.93763	1.60303	0.298747	18.6364			1.60303	31.4462	5.09768	0.014	-0.00028535	-0.010124	7.16387	0.014	-0.0001538	-0.0090605	6.48528	0.014	-0.00053039
PD-21	batch3	200624	plate 8_batch3	1.97144	0.01	0.037326	27.4397	0.01	0.034082	25.0549	0.01	0.036887	27.1169	26.5372	1.29379	4.8754			26.5372	0.056	-0.01063	-0.0050277	1.63694	0.056	-0.0083134	-0.005407	0.849224	0.056	-0.010505	-0.0059353	1.33523	1.2738	0.397435	31.2008	1.48608	20.3028	1.48608	26.5372	5.60001	0.014	-0.00028267	-0.019436	7.50224	0.014	-0.00019321	-0.017465	6.76525	0.014	-0.00021475
PD-22	batch2	190624	plate 3_batch2	1.8982	0.01	0.034428	26.2858	0.01	0.031865	24.3289	0.01	0.033248	25.3849	25.3332	0.979448	3.86626			25.3332	0.056	-0.01714	-0.0046035	3.80439	0.056	-0.0080392	-0.0057325	0.700003	0.056	NA	NA	NA				2.2522	137.838	DISCARDED	25.3332		0.014	0.00050662	-0.017024	7.13158	0.014	0.00052106	-0.014024	5.91703	0.014	0.00032969
PD-23	batch3	200624	plate 5_batch3	1.71812	0.01	0.035729	30.1383	0.01	0.033552	28.3019	0.01	0.034507	29.1075	29.1826	0.920476	3.1542			29.1826	0.056	-0.011313	-0.0059654	1.7929	0.056	-0.0089337	-0.0053352	1.20648	0.056	-0.0085073	-0.0063196	0.733474	1.24428	0.530724	42.653	0.969975	48.7643	DISCARDED	29.1826		0.014	-6.0992e-05	-0.020786	9.31476	0.014	0.00047006	-0.018753	8.63972	0.014	0.00012077
PD-24	batch2	190624	plate 1_batch2	1.28262	0.01	0.022832	25.7987	0.01	0.020429	23.0835	0.01	0.020586	23.2609	24.0477	1.51902	6.31672			24.0477	0.056	-0.0077073	-0.0043014	1.52963	0.056	-0.0065259	-0.0044885	0.915018	0.056	-0.0066704	-0.0026539	1.80385	1.41617	0.45515	32.1396	1.66674	16.4529	1.66674	24.0477	6.93098	0.014	-0.00019141	-0.019782	11.7945	0.014	1.404e-05	-0.017294	10.4203	0.014	-0.00022855
PD-25	batch3	200624	plate 8_batch3	1.19944	0.01	0.023633	28.5555	0.01	0.017674	21.3553	0.01	0.020287	24.5126	24.8078	3.60916	14.5485			24.8078	0.056	-0.0052404	-0.0040508	0.571309	0.056	-0.0043924	-0.0034421	0.456385	0.056	-0.0062637	-0.0043978	0.896104	0.641266	0.228054	35.5632	0.513847	22.3655	0.513847	24.8078	2.07131	0.014	-0.0003196	-0.011821	7.40459	0.014	-4.7912e-05	-0.010647	6.82368	0.014	-0.00011655
PD-26	batch2	190624	plate 2_batch2	2.7715	0.01	0.048482	25.3523	0.01	0.047211	24.6876	0.01	0.048414	25.3167	25.1189	0.373884	1.48846			25.1189	0.056	-0.012654	-0.0060033	1.3823	0.056	-0.013926	-0.007971	1.23771	0.056	NA	NA	NA				1.31	11.0379	1.31	25.1189	5.21522	0.014	0.00025009	-0.030694	8.6217	0.014	9.2095e-05	-0.027805	7.77274	0.014	-0.00010324
PD-27	batch3	200624	plate 6_batch3	1.45486	0.01	0.018361	18.2905	0.01	0.017289	17.2226	0.01	0.01852	18.4489	17.9874	0.666986	3.70808			17.9874	0.056	-0.0048291	-0.0029367	0.749277	0.056	-0.0051893	-0.0031282	0.816072	0.056	-0.0048482	-0.0034388	0.558038	0.707795	0.133925	18.9214			0.707795	17.9874	3.93496	0.014	-0.00058193	-0.013312	6.75678	0.014	-0.00043032	-0.012958	6.64936	0.014	-0.00065176
PD-28	batch3	200624	plate 7_batch3	1.19896	0.01	0.021965	26.5507	0.01	0.01847	22.326	0.01	0.020041	24.225	24.3672	2.11592	8.68345			24.3672	0.056	-0.0044033	-0.0028198	0.760785	0.056	-0.0052165	-0.005224	-0.00360334	0.056	-0.0046298	-0.0034241	0.579273	0.445485	0.39937	89.6485	0.670029	27.0902	DISCARDED	24.3672		0.014	0.0001109	-0.013404	8.70435	0.014	0.00044653	-0.011803	7.88939	0.014	6.5306e-05
PD-29	batch3	200624	plate 7_batch3	1.48697	0.01	0.029914	29.1558	0.01	0.023027	22.4433	0.01	0.028174	27.4599	26.353	3.49043	13.2449			26.353	0.056	-0.0070087	-0.004981	0.785512	0.056	-0.0071949	-0.0046969	0.967702	0.056	-0.0058471	-0.0043178	0.592437	0.781884	0.187659	24.0009			0.781884	26.353	2.96696	0.014	0.00016405	-0.017361	9.10099	0.014	0.00026036	-0.015624	8.24896	0.014	-0.00012026
PD-30	batch3	200624	plate 6_batch3	2.71804	0.01	0.043126	22.9951	0.01	0.042992	22.9236	0.01	0.045527	24.2753	23.398	0.760606	3.25073			23.398	0.056	-0.01264	-0.0079566	0.992559	0.056	-0.013318	-0.0088092	0.955555	0.056	-0.012698	-0.0087216	0.842723	0.930279	0.0780502	8.38997			0.930279	23.398	3.97589	0.014	-0.00018739	-0.022088	6.22201	0.014	-0.00012032	-0.020394	5.7598	0.014	-0.0004262
PD-31	batch3	200624	plate 7_batch3	1.32164	0.01	0.026982	29.5877	0.01	0.024428	26.7871	0.01	0.025753	28.24	28.2049	1.40065	4.96598			28.2049	0.056	-0.0061055	-0.003192	1.26985	0.056	-0.0068403	-0.0044385	1.04682	0.056	-0.0056233	-0.0035788	0.891095	1.06926	0.190371	17.804			1.06926	28.2049	3.79102	0.014	-0.00012273	-0.015166	8.7894	0.014	0.00020974	-0.013245	7.86126	0.014	0.00010809
PD-32	batch3	200624	plate 6_batch3	1.91873	0.01	0.030471	23.0157	0.01	0.030009	22.6667	0.01	0.029702	22.4349	22.7058	0.292385	1.28771			22.7058	0.056	-0.0086198	-0.0058073	0.844364	0.056	-0.010056	-0.004186	1.76228	0.056	-0.0084087	-0.0057181	0.807767	1.13814	0.540834	47.5192	0.826065	4.43023	0.826065	22.7058	3.63813	0.014	-0.0004019	-0.020288	8.00325	0.014	-0.00037467	-0.016743	6.58751	0.014	-0.00034453
PD-33	batch2	190624	plate 1_batch2	1.05017	0.01	0.020046	27.6644	0.01	0.019514	26.9302	0.01	0.022077	30.4673	28.3539	1.86663	6.58332			28.3539	0.056	-0.0047059	-0.0025374	1.18947	0.056	-0.0036515	-0.0019902	0.911257	0.056	-0.0029142	-0.0017466	0.640452	0.913725	0.274515	30.0435	0.775854	34.904	DISCARDED	28.3539		0.014	-0.00028528	-0.025568	18.5907	0.014	-0.00012142	-0.019386	14.1655	0.014	-0.00031476
PD-34	batch3	200624	plate 6_batch3	0.947863	0.01	0.015663	23.9486	0.01	0.013707	20.9579	0.01	0.0138	21.1001	22.0022	1.68714	7.66804			22.0022	0.056	-0.0035927	-0.0019968	0.969863	0.056	-0.005461	-0.0023035	1.91888	0.056	-0.0044028	-0.002897	0.915107	1.26795	0.564387	44.5117	0.942485	5.80972	0.942485	22.0022	4.28359	0.014	-0.0001735	-0.011273	9.04249	0.014	-7.9558e-05	-0.010619	8.58623	0.014	-0.00023078
PD-35	batch1	040424	plate 4_batch1	1.146	0.01	0.015635	19.7726	0.01	0.011302	14.2929	0.01	0.014454	18.2791	17.4482	2.83275	16.2352			17.4482	0.056	-0.0049257	-0.0027689	1.08412	0.056	-0.0057314	-0.0034891	1.12709	0.056	-0.0054274	-0.0034655	0.986149	1.06579	0.0722373	6.77785			1.06579	17.4482	6.10828	0.014	-0.00053196	-0.015622	10.168	0.014	-0.00015802	-0.014187	9.45304	0.014	-0.00014169
PD-36	batch2	190624	plate 2_batch2	1.3065	0.01	0.027149	30.1158	0.01	0.026662	29.5755	0.01	0.025455	28.2366	29.3093	0.967432	3.30077			29.3093	0.056	-0.0066158	-0.0015817	2.21953	0.056	-0.0078311	-0.0034941	1.91218	0.056	NA	NA	NA				2.06585	14.8777	2.06585	29.3093	7.04846	0.014	0.00020322	-0.020867	12.4534	0.014	0.00010443	-0.019071	11.3335	0.014	1.1857e-05
PD-37	batch1	040424	plate 3_batch1	0.460167	0.01	0.011641	36.6628	0.01	0.0074532	23.4735	0.01	0.012808	40.3383	33.4915	8.86834	26.4793	38.5005	9.5464	38.5005	0.056	-0.0037235	-0.0018331	2.3664	0.056	-0.0039797	-0.0025336	1.81023	0.056	-0.0035658	-0.0019918	1.97033	2.04899	0.286309	13.9732			2.04899	38.5005	5.32197	0.014	-0.0004918	-0.0080874	12.7461	0.014	-0.00019581	-0.007477	12.2185	0.014	-0.0005079
PD-38	batch2	190624	plate 4_batch2	1.95424	0.01	0.041517	30.7892	0.01	0.042097	31.2193	0.01	0.045865	34.0137	32.0074	1.75075	5.46985			32.0074	0.056	-0.013882	-0.0071491	1.9846	0.056	-0.011801	-0.0069683	1.4245	0.056	-0.012527	-0.0065349	1.76624	1.72511	0.282309	16.3647			1.72511	32.0074	5.38974	0.014	-0.0012699	-0.026512	9.97417	0.014	-0.00032332	-0.024828	9.68279	0.014	-0.00014213
PD-39	batch1	040424	plate 4_batch1	0.831667	0.01	0.01089	18.9771	0.01	0.00078229	1.36323	0.01	0.00041421	0.721809	7.02071	10.3595	147.556	1.04252	61.5261	DISCARDED	0.056	-0.0029439	-0.0022306	0.494053	0.056	-0.00335	-0.0031745	0.121556	0.056	-0.0033472	-0.0020902	0.870635	0.495415	0.374541	75.6015	0.682344	55.1896	DISCARDED			0.014	-0.00076156	-0.0085915	7.27008	0.014	-0.00036642	-0.0088373	7.86519	0.014	-0.00031759
PD-40	batch2	190624	plate 1_batch2	1.70434	0.01	0.03117	26.5053	0.01	0.028058	23.859	0.01	0.029616	25.1838	25.1827	1.32314	5.25415			25.1827	0.056	-0.012649	-0.011391	0.425183	0.056	-0.0087584	-0.0051393	1.22319	0.056	-0.0091778	-0.0057906	1.14482	0.931064	0.439856	47.2422	1.18401	6.61976	1.18401	25.1827	4.70166	0.014	-0.00045452	-0.021751	9.64901	0.014	0.00020261	-0.01937	8.86796	0.014	-0.00015037
PD-41	batch2	190624	plate 3_batch2	1.70571	0.01	0.036629	31.1221	0.01	0.037095	31.5181	0.01	0.037123	31.5419	31.394	0.235765	0.750985			31.394	0.056	-0.03325	-0.0022749	10.4606	0.056	-0.0094135	-0.0044767	1.66721	0.056	NA	NA	NA				6.0639	145.012	DISCARDED	31.394		0.014	0.00056179	-0.023499	10.8927	0.014	0.0003691	-0.020177	9.3015	0.014	0.00034417
PD-42	batch3	200624	plate 6_batch3	1.70213	0.01	0.029622	25.2216	0.01	0.028463	24.2348	0.01	0.031572	26.882	25.4461	1.33778	5.25731			25.4461	0.056	-0.0068467	-0.0052923	0.526043	0.056	-0.0070484	-0.0047367	0.782329	0.056	-0.0075076	-0.0052171	0.775155	0.694509	0.14594	21.0134			0.694509	25.4461	2.72933	0.014	-0.00028298	-0.021827	9.77383	0.014	-0.00016575	-0.017714	7.96108	0.014	-0.00038131
PD-43	batch3	200624	plate 8_batch3	1.22436	0.01	0.018071	21.3906	0.01	0.013036	15.4307	0.01	0.015905	18.8267	18.5493	2.98963	16.1172			18.5493	0.056	-0.0033835	-0.0013159	0.972762	0.056	-0.0032836	-0.0035355	-0.118514	0.056	-0.0050846	-0.0022037	1.3554	0.73655	0.764823	103.839	1.16408	32.8706	DISCARDED	18.5493		0.014	-0.00024772	-0.0086855	5.32168	0.014	-0.00033426	-0.0075162	4.52962	0.014	-0.00016949
PD-44	batch1	040424	plate 1_batch1	1.09517	0.01	0.019116	25.2968	0.01	0.020735	27.4392	0.01	0.034943	46.2411	32.9924	11.5236	34.9282	26.368	8.12527	26.368	0.056	-0.0070412	-0.004038	1.57962	0.056	-0.0061737	-0.0035002	1.4062	0.056	-0.0068595	-0.0035675	1.73152	1.57244	0.162777	10.3518			1.57244	26.368	5.96346	0.014	-0.00035981	-0.010149	6.9023	0.014	-0.00024377	-0.0089785	6.15881	0.014	-0.0003957
PD-45	batch1	040424	plate 2_batch1	0.917405	0.01	0.011283	17.8244	0.01	0.014984	23.6711	0.01	0.023412	36.9852	26.1602	9.81996	37.5377	20.7477	28.1798	DISCARDED	0.056	-0.0035291	-0.0021298	0.878618	0.056	-0.0030354	-0.0018962	0.715302	0.056	-0.0034778	-0.0022091	0.796615	0.796845	0.0816584	10.2477			0.796845			0.014	-0.00094477	-0.0083636	6.2446	0.014	-0.0002928	-0.0078192	6.33515	0.014	-0.00048309
PD-46	batch2	190624	plate 4_batch2	1.65334	0.01	0.036991	32.4253	0.01	0.035782	31.3655	0.01	0.037751	33.0915	32.2941	0.870432	2.69533			32.2941	0.056	-0.010684	-0.0059183	1.6604	0.056	-0.0097132	-0.0050804	1.6141	0.056	-0.0099761	-0.0051985	1.66455	1.64635	0.0280069	1.70115			1.64635	32.2941	5.098	0.014	-0.0009069	-0.019105	8.49949	0.014	-0.00035062	-0.01698	7.76682	0.014	-7.7792e-05
PD-47	batch1	040424	plate 3_batch1	0.454667	0.01	0.010717	34.161	0.01	0.01043	33.2462	0.01	0.010581	33.7275	33.7116	0.457622	1.35746			33.7116	0.056	-0.0038845	-0.0018236	2.61104	0.056	-0.0042996	-0.0021316	2.74673	0.056	-0.0043614	-0.0022234	2.70872	2.68883	0.0699976	2.60327			2.68883	33.7116	7.97599	0.014	-0.00032853	-0.0075692	12.2975	0.014	-0.0003467	-0.007088	11.4493	0.014	-0.00012399
PD-48	batch1	040424	plate 4_batch1	0.4775	0.01	0.010298	31.2558	0.01	0.00081019	2.45903	0.01	0.0020471	6.21322	13.3093	15.655	117.624	4.33613	86.5792	DISCARDED	0.056	-0.0037608	-0.0021684	1.92101	0.056	-0.00379	-0.0020277	2.12597	0.056	-0.0040636	-0.002415	1.9888	2.01193	0.104418	5.18996			2.01193			0.014	-0.00015864	-0.010794	17.1992	0.014	-8.8363e-05	-0.010318	16.5431	0.014	9.4972e-05
PD-49	batch1	040424	plate 1_batch1	1.11603	0.01	0.014986	19.4608	0.01	0.017964	23.328	0.01	0.032712	42.4797	28.4228	12.3262	43.3673	21.3944	18.0759	21.3944	0.056	-0.0049477	-0.0031307	0.93784	0.056	-0.0054758	-0.0038584	0.834817	0.056	-0.0053608	-0.0036734	0.870947	0.881202	0.0522714	5.93183			0.881202	21.3944	4.11884	0.014	0.00015874	-0.0086207	6.07464	0.014	-0.00024643	-0.0072166	4.82278	0.014	-0.0004087
PD-50	batch2	190624	plate 2_batch2	1.51553	0.01	0.031879	30.4854	0.01	0.03389	32.4085	0.01	0.03256	31.1366	31.3435	0.978093	3.12056			31.3435	0.056	NA	NA	NA	0.056	-0.0084025	-0.0037258	1.77757	0.056	-0.010299	-0.0047107	2.12406	1.95081	0.245005	12.5592	1.95081	17.7613	1.95081	31.3435	6.22398	0.014	0.00019534	-0.021099	10.85	0.014	0.00023255	-0.02005	10.3345	0.014	0.00014864
PD-51	batch1	040424	plate 2_batch1	0.879861	0.01	0.014811	24.3961	0.01	0.017798	29.3162	0.01	0.022351	36.8157	30.176	6.25429	20.726			30.176	0.056	-0.0057281	-0.0034941	1.46258	0.056	-0.0048003	-0.0030316	1.15795	0.056	-0.0052723	-0.0034967	1.16247	1.261	0.174587	13.8452			1.261	30.176	4.17881	0.014	-0.00067678	-0.01281	10.6486	0.014	-0.00017528	-0.012367	10.6999	0.014	-0.00010967
PD-52	batch2	190624	plate 4_batch2	1.19212	0.01	0.025459	30.9509	0.01	0.024329	29.5772	0.01	0.025706	31.2512	30.5931	0.892543	2.91747			30.5931	0.056	-0.007009	-0.003845	1.52886	0.056	-0.0070186	-0.0036414	1.63188	0.056	-0.0071002	-0.0039748	1.51021	1.55698	0.0655295	4.20875			1.55698	30.5931	5.08933	0.014	-0.00030971	-0.016258	10.3306	0.014	4.2514e-05	-0.014321	9.30405	0.014	3.3412e-05
PD-53	batch2	190624	plate 3_batch2	4.49329	0.01	0.07143	23.0392	0.01	0.074888	24.1545	0.01	0.07646	24.6616	23.9517	0.829983	3.46523			23.9517	0.056	-0.020132	-0.010991	1.17187	0.056	-0.026305	-0.011255	1.9294	0.056	NA	NA	NA				1.55063	48.8529	DISCARDED	23.9517		0.014	0.0004901	-0.031161	5.43944	0.014	0.00027762	-0.027578	4.78716	0.014	0.00053906
PD-54	batch3	200624	plate 7_batch3	2.67012	0.01	0.044198	23.9896	0.01	0.040957	22.2305	0.01	0.042522	23.0799	23.1	0.87974	3.8084			23.1	0.056	-0.011757	-0.0069411	1.03896	0.056	-0.012673	-0.0086184	0.874718	0.056	-0.012056	-0.0073545	1.01428	0.975984	0.0885627	9.0742			0.975984	23.1	4.22504	0.014	0.00012057	-0.023385	6.79784	0.014	0.0002088	-0.0222	6.48065	0.014	-0.00016944
PD-55	batch2	190624	plate 4_batch2	1.63635	0.01	0.029399	26.038	0.01	0.028287	25.0532	0.01	0.03008	26.6412	25.9108	0.80162	3.09377			25.9108	0.056	-0.0087431	-0.0037653	1.75232	0.056	-0.0087546	-0.0050293	1.3114	0.056	-0.0095513	-0.0048057	1.67058	1.5781	0.234553	14.863			1.5781	25.9108	6.09051	0.014	-0.00028059	-0.019809	9.21556	0.014	-0.00028852	-0.016374	7.59082	0.014	9.9109e-05
PD-56	batch3	200624	plate 8_batch3	1.4654	0.01	0.02103	20.7986	0.01	0.020618	20.3911	0.01	0.022172	21.928	21.0392	0.79621	3.78441			21.0392	0.056	-0.0056225	-0.0035524	0.813739	0.056	-0.0059475	-0.0032693	1.05278	0.056	-0.0062806	-0.0027344	1.39398	1.08683	0.291616	26.8318	0.933258	25.6134	DISCARDED	21.0392		0.014	-0.00047154	-0.012749	6.46967	0.014	-0.00030353	-0.011845	6.08184	0.014	-0.00056768
PD-57	batch2	190624	plate 1_batch2	2.53721	0.01	0.051854	29.6194	0.01	0.048022	27.4306	0.01	0.05093	29.0916	28.7139	1.14228	3.97816			28.7139	0.056	NA	NA	NA	0.056	-0.015989	-0.0069772	2.046	0.056	-0.015837	-0.0059361	2.24786	2.14693	0.142735	6.64832	2.14693	9.40215	2.14693	28.7139	7.47697	0.014	-0.00023969	-0.02902	8.7593	0.014	-0.00019021	-0.027747	8.38692	0.014	-0.00015176
PD-58	batch2	190624	plate 3_batch2	1.11816	0.01	0.017641	22.865	0.01	0.016804	21.7802	0.01	0.014031	18.186	20.9437	2.44909	11.6937			20.9437	0.056	-0.0059083	-0.00024812	2.91594	0.056	-0.0058847	-0.0056886	0.101024	0.056	NA	NA	NA				1.50848	186.606	DISCARDED	20.9437		0.014	0.00080913	-0.011335	8.38677	0.014	0.00042035	-0.0085524	6.1966	0.014	7.5791e-05
PD-59	batch1	040424	plate 1_batch1	0.897831	0.01	0.01533	24.7456	0.01	0.018883	30.4809	0.01	0.025493	41.1507	32.1257	8.32531	25.9148	27.6133	20.7699	27.6133	0.056	-0.0050985	-0.0030173	1.33527	0.056	NA	NA	NA	0.056	-0.0052722	-0.0027119	1.64266				1.48896	20.6442	1.48896	27.6133	5.39221	0.014	0.00031643	-0.0080583	7.20289	0.014	-0.00018537	-0.0074835	6.27693	0.014	-0.00045734
PD-60	batch1	040424	plate 4_batch1	0.475	0.01	0.016537	50.4561	0.01	0.034636	105.678	0.01	0.01407	42.9291	66.3544	34.2626	51.6358	46.6926	16.1205	46.6926	0.056	-0.0040242	-0.0023089	2.08016	0.056	-0.003853	-0.0024459	1.7064	0.056	NA	NA	NA				1.89328	19.7412	1.89328	46.6926	4.05478	0.014	-0.00054667	-0.013758	21.4775	0.014	-0.0018297	-0.013378	18.7739	0.014	-3.6099e-05
PD-61	batch3	200624	plate 6_batch3	2.12047	0.01	0.036917	25.2316	0.01	0.034855	23.8223	0.01	0.037367	25.5392	24.8644	0.91546	3.68182			24.8644	0.056	-0.0093638	-0.0061072	0.884672	0.056	-0.013539	-0.0068619	1.81387	0.056	-0.009252	-0.0050914	1.13025	1.27626	0.481499	37.7273	1.00746	24.3758	1.00746	24.8644	4.05182	0.014	-8.4451e-05	-0.020474	7.42515	0.014	-0.00024907	-0.016507	5.92056	0.014	-0.00017374
[truncated: 10 more columns]

## Sheet: Raw_data_key
Variables
CS_activity_Average_triplicates	Average of CS activity triplicates
CS_activity_Stdev_triplicates	Standard deviation of CS activity triplicates
CS_activity_CV_triplicates	Coefficient of variation of CS activity triplicates
CS_activity_Average_duplicates	Average of CS activity duplicates
CS_activity_Duplicate_diff_%_of_average	Difference between CS activity duplicates in percentage of the average of the duplicates
Average_CS_activity_after_QC	Average CS activity after removal of outliers
CI_activity_Average_triplicates	Average of CI activity triplicates
CI_activity_Stdev_triplicates	Standard deviation of CI activity triplicates
CI_activity_CV_triplicates	Coefficient of variation of CI activity triplicates
CI_activity_Average_duplicates	Average of CI activity duplicates
CI_activity_Duplicate_diff_%_of_average	Difference between CI activity duplicates in percentage of the average of the duplicates
Average_CI_activity_after_QC	Average CI activity after removal of outliers
CI_activity_with_CS_normalization_after_QC_%	Average CI/CS activity after removal of outliers
CIV_activity_Average_triplicates	Average of CIV activity triplicates
CIV_activity_Stdev_triplicates	Standard deviation of CIV activity triplicates
CIV_activity_CV_triplicates	Coefficient of variation of CIV activity triplicates
CIV_activity_Average_duplicates	Average of CIV activity duplicates
Duplicate_diff_%_of_average	Difference between CIV activity duplicates in percentage of the average of the duplicates
Average_CIV_activity_after_QC	Average CIV activity after removal of outliers
CIV_activity_with_CS_normalization_%	Average CIV/CS activity after removal of outliers
Highlights
Yellow	Identified as technical outlier
Red	Triplicate CV above 25% or duplicate difference above 25%
DISCARDED	Removed due to high technical variability
